# Supplementary material for: A Metabolome and Microbiome Analysis of Acute Myeloid Leukemia: Insights into the Carnosine–Histidine Metabolic Pathway
Source: Toxics. 2023 Dec 22;12(1):14. doi: 10.3390/toxics12010014 (PMC10821349; doi:10.3390/toxics12010014)
Supplement: Supplementary file 1 [file toxics-12-00014-s001.zip]

Archive with 1 entries (1 files):
- toxics-2751274-supplementary.pdf
